# Supplementary material for: Exploring the active ingredients and potential mechanisms of action of sinomenium acutum in the treatment of rheumatoid arthritis based on systems biology and network pharmacology
Source: Front Mol Biosci. 2023 Feb 27;10:1065171. doi: 10.3389/fmolb.2023.1065171 (PMC10009275; doi:10.3389/fmolb.2023.1065171)
Supplement: Supplementary file 1 [file Table2.XLSX]

## Sheet: Sheet1
GeneNames	RA/HC	APOE	BCHE	BCL2	EDNRA	OPRK1	CCR3	ADRA1A	HCRTR1	PTGS2	UTS2R	ESR1	PDE3A	PTGER4	RHO	CCR4	EBI3	LPAR3	PTGER2	GRPR	PGR	CLEC5A	ADRB3	CHRM3	CXCR6	BRS3	HTR2A	ESR2	AGTR2	ACKR3	GPR3	RXRA	CCR9	HRH4	PON1	ADORA2A-AS1	CASP8	PPARG	CNR1	LTB4R2	CCR2	DRD2	EDNRB	AGTR1	ADRB2	LPAR2	LTB4R	CASP3	GPR65
GSM2449608	HC	5.37869	3.34675	6.37293	4.03585	3.71579	8.84549	3.9837	3.80704	7.06414	6.69131	4.57426	4.37285	7.89318	4.65648	5.65997	4.41336	4.13784	7.86911	5.7311	3.73879	3.90909	4.59887	4.3305	6.1963	3.76236	3.71985	4.31926	3.58606	4.96498	4.85396	9.6034	4.74862	4.61261	3.58494	4.20628	8.09841	4.27007	4.22735	4.6183	7.93394	5.67235	3.87759	3.7678	8.46897	8.11596	7.16677	7.34044	7.69481
GSM2449609	HC	5.70149	3.20917	6.16708	3.87042	3.68766	7.7603	3.99675	3.79369	7.21186	6.94194	4.61464	4.30395	7.96242	4.44477	5.48282	4.45371	4.29482	7.76402	5.88165	3.43946	4.87887	5.03334	4.10341	6.46124	3.60615	3.80481	4.64183	3.83678	4.95018	3.99854	9.87357	5.00442	4.16309	3.46832	4.08187	8.03321	3.95916	4.00159	4.54455	7.83858	5.83175	4.01482	3.66662	8.32048	8.48161	7.82693	6.73367	7.54222
GSM2449610	HC	5.51476	3.32152	6.38016	3.80118	3.90499	7.99487	3.76791	3.34738	7.01883	6.4963	4.67099	4.20465	7.85217	4.69361	5.81497	4.79499	4.32597	8.37492	5.72873	3.72054	5.13442	4.41559	4.11987	6.31427	3.84735	3.80222	4.44077	3.84734	5.10111	3.95992	9.45136	5.04932	3.89932	3.50835	4.18922	8.15573	4.03874	3.96365	4.5175	8.13871	5.60617	3.96072	3.98825	8.60782	8.25569	7.31595	7.40795	7.62239
GSM2449611	HC	5.81052	3.3905	6.31852	3.72337	3.84133	9.12125	4.19662	3.56246	6.78534	6.41851	4.69885	4.12059	7.8728	4.74423	5.92476	4.96541	4.20293	8.09595	5.65883	3.71742	5.47934	4.57992	4.26334	5.63901	3.80039	3.70068	4.46313	3.77844	4.64336	4.23575	9.51693	4.38198	4.52484	3.79694	4.62053	8.32589	4.41065	4.02913	4.85232	8.09516	5.93157	4.25067	3.52139	8.41851	8.54116	7.55966	7.14964	7.15593
GSM2449612	HC	5.38737	3.35636	6.30327	3.83644	3.92102	8.81959	3.87367	3.52766	7.26256	7.00183	4.72638	4.22593	7.70759	4.90669	5.44742	4.54347	4.52587	7.76506	5.56923	3.77964	4.93196	4.73212	4.04484	6.53239	3.61781	3.85066	4.30329	3.70231	5.1256	4.2362	9.57143	4.51182	4.65948	3.6358	4.30845	8.16269	3.94354	3.95364	4.43257	8.14592	5.90926	3.90269	3.62152	8.17776	8.2251	7.69498	7.36402	7.8359
GSM2449613	HC	5.32999	3.38632	6.09001	3.83763	4.03305	8.16491	3.8654	3.65946	7.49094	6.81946	4.56187	4.27247	7.94214	4.72257	5.95018	5.07804	4.09936	7.38555	5.50201	3.76462	5.11873	4.50243	4.07601	5.52606	3.80401	3.83276	4.35698	3.55295	4.80131	4.12982	9.66878	4.3333	4.44811	3.83406	4.38817	8.36707	4.39241	4.07455	4.64647	8.54299	5.77019	3.9407	3.63418	8.29412	8.83541	8.05483	7.46463	8.10336
GSM2449614	HC	5.54962	3.65378	6.19566	3.86482	3.77962	9.69044	3.96826	3.69356	7.49703	6.47368	4.62372	4.43639	7.4961	4.43825	5.25487	4.48912	4.11861	7.7431	5.59309	3.96112	4.61564	4.60383	4.18785	5.91856	3.65737	4.04971	4.52479	3.78946	5.12896	4.24621	9.5499	4.74476	4.73807	3.86337	4.39981	8.16478	4.34194	3.99434	4.31444	7.71124	5.75265	4.01715	4.0502	8.14545	8.88769	7.55495	7.53214	7.65354
GSM2449615	HC	5.68268	3.37457	6.27718	3.92704	3.96352	8.89412	4.20837	3.59788	6.8556	7.03927	4.6487	4.21599	8.06024	4.47601	6.01472	4.25259	4.30413	7.8281	5.18645	3.72696	5.05248	4.3902	4.1923	6.27375	3.83894	3.75824	4.12543	3.91268	5.03627	3.99483	9.59829	3.93526	4.2035	3.64789	4.27748	8.26621	4.23177	4.18433	4.4283	7.6506	6.04719	4.38582	3.5382	8.54645	8.57869	7.78353	7.2796	7.63852
GSM2449616	HC	5.55739	3.35781	6.22808	3.69818	3.85579	9.81766	3.87975	3.45889	7.4135	6.56499	4.63933	4.34668	7.84115	5.01892	6.00316	4.91472	3.83062	7.84223	5.20174	3.93247	5.21868	4.53448	4.20855	6.46815	3.89834	3.71155	4.51486	3.74876	4.8687	4.469	9.47337	4.82118	5.17249	3.48546	4.46291	8.27397	3.98003	4.24904	3.97531	7.85034	5.80801	3.95787	3.75516	8.39054	8.64535	7.62222	7.32892	7.8649
GSM2449617	HC	5.37768	2.98081	6.05791	3.99004	3.64456	8.34825	3.86506	3.50478	7.19169	6.69989	4.56478	4.30735	7.9376	4.77175	5.42713	4.27604	4.17776	7.47899	5.44991	3.95242	4.66057	4.4567	4.26712	6.31825	3.49781	3.64336	4.39985	3.84807	4.95567	3.97777	9.60199	4.27135	4.29567	3.39439	4.41056	8.19181	4.13427	4.01742	4.75802	7.78355	5.88767	3.94148	3.62808	8.62771	8.83266	7.73667	6.68424	7.67866
GSM2449618	HC	5.58508	3.48815	6.20793	3.96002	3.96558	8.83276	3.76199	3.59072	7.41045	6.51553	4.63493	4.17612	7.57913	4.52594	5.83198	4.72418	4.21549	7.37648	5.41579	3.88074	4.79402	4.82465	4.04051	6.21934	3.62458	3.76141	4.19701	3.7537	4.80187	4.43621	9.71526	4.46675	4.33333	3.45873	4.3829	8.08414	4.30355	4.05307	4.59381	7.91421	5.85035	3.83329	3.58125	8.31321	8.81766	7.76758	7.7184	8.05335
GSM2449619	HC	5.58843	3.44111	5.9689	3.92742	3.97137	9.35429	3.93	3.60959	7.28117	6.92603	4.64008	4.35432	8.07244	4.57228	5.61485	4.41542	4.2795	7.72159	5.39149	3.73516	4.81976	4.75442	4.15407	6.43246	3.58461	3.75521	4.50224	3.75098	4.58297	4.29297	9.41128	5.29377	4.33394	3.79865	4.33145	8.29827	4.23412	4.18111	4.66816	8.53662	5.94569	3.97459	3.68382	8.72695	8.50453	7.45488	7.57167	8.60788
GSM2449620	HC	5.63561	3.18477	5.93106	3.84398	3.90254	8.06755	4.0076	3.6176	7.93683	6.62772	4.51991	4.21916	7.86326	4.42099	5.97681	4.62415	4.28837	7.00006	5.69436	3.64896	5.15995	4.75806	4.0894	5.69102	3.67711	3.82289	4.26737	3.76724	4.84966	4.11343	9.79386	4.53005	4.76423	3.49684	4.47743	8.32161	4.40565	3.84061	4.52461	7.76653	5.75678	4.03999	3.66182	8.1094	8.81454	8.18353	7.54185	7.77175
GSM2449621	HC	5.71501	3.21218	6.27849	3.84782	3.91625	9.20485	3.8134	3.63126	8.12151	6.41275	4.65425	4.24863	8.03079	4.68498	5.67266	4.72374	4.03065	7.63366	5.59384	3.78667	5.78787	4.47024	4.14767	6.54206	3.59769	3.74953	4.41581	3.77673	5.30741	4.49244	9.7002	4.84586	4.54898	3.78541	4.22711	8.13368	4.03102	4.09259	4.77372	7.58552	5.77987	3.99006	3.62291	8.65455	8.80273	8.03628	6.84179	7.73981
GSM2449622	HC	5.48988	3.35828	6.21953	4.01741	3.61685	10.1158	3.88278	3.69792	8.09171	6.80999	4.60655	4.32257	8.08971	4.57351	6.00792	4.67168	4.08751	7.76004	5.62528	3.82542	5.87619	4.60126	4.05803	5.96473	3.88282	3.80601	4.35998	3.71238	5.06825	4.26784	10.2638	4.86539	5.14156	3.55873	4.15111	8.23147	3.97462	4.19797	4.455	8.1463	5.88534	3.97659	3.65768	8.64644	8.46876	7.69594	8.65161	8.57912
GSM2449623	HC	5.47707	3.32468	6.04901	3.89953	4.10163	8.71754	4.05084	3.74293	6.65532	6.57584	4.62701	4.39891	7.84575	4.64311	6.12608	4.66143	4.16881	7.50305	5.46247	3.85647	5.77828	4.6093	4.20842	5.96563	3.58523	3.81601	4.5404	3.67488	4.72701	4.15872	10.1171	5.14677	4.4297	3.63713	4.23385	8.17458	3.9313	4.14289	4.60411	8.0952	5.76256	3.84157	3.66821	8.30681	8.93662	7.83166	7.46858	7.25608
GSM2449624	HC	5.62206	3.19666	6.44579	3.77147	3.85935	9.37751	3.85038	3.65662	6.39028	6.8295	4.58595	4.56086	7.84763	4.41457	5.57355	4.68921	4.22751	7.48806	5.72151	3.75072	5.13503	4.38893	4.26431	6.54533	3.50193	3.95812	4.55903	3.87536	5.23539	4.23469	9.92176	4.54966	4.38056	3.84272	4.29896	8.15898	4.26921	4.1779	4.70305	7.81979	5.60805	3.74915	3.65519	8.48355	8.64318	7.76597	7.18597	6.89264
GSM2449625	HC	5.50598	3.20388	6.04743	3.75806	3.58194	9.4953	3.93054	3.56979	7.8387	6.89764	4.5861	4.37796	7.83877	4.64801	5.71651	4.49081	4.31672	7.46347	5.42281	3.94685	5.52207	4.4832	4.0849	5.6258	3.5646	3.96728	4.4764	3.80934	5.02024	4.24183	9.91529	4.4108	4.97935	3.79953	4.19059	8.08678	3.92347	4.23845	4.9814	7.71468	5.83375	3.8409	3.57844	8.58462	8.63984	7.6743	7.70582	7.92815
GSM2449626	HC	5.79462	3.28908	6.24624	4.01503	3.78132	7.6291	3.85509	3.89377	6.54441	6.45557	4.62301	4.19881	7.93854	4.46701	6.18435	4.46195	4.29227	8.23769	5.76504	3.86732	4.32859	4.47501	4.10281	6.02141	3.74887	3.55942	4.39621	3.93705	4.94078	4.33033	9.72565	4.20348	3.90162	3.66446	4.26615	8.15581	3.81667	4.21671	4.8879	7.74704	5.72324	3.86473	3.56139	8.45639	8.77748	7.98269	6.9979	7.69122
GSM2449627	HC	5.4075	3.07728	6.29002	3.88132	3.79992	9.6061	3.67619	3.42148	7.49866	6.58014	4.44498	4.30491	7.84242	4.42466	5.80428	4.72899	4.10623	7.99252	5.6264	3.81288	4.7217	4.40491	4.0315	7.28839	3.55543	3.7675	4.48736	3.80306	5.16418	3.96235	9.8616	4.7303	4.49482	3.57439	4.20054	8.04715	3.82523	4.03324	4.25092	8.12565	5.71297	4.03487	3.88136	8.84117	8.57136	7.76143	7.02545	7.41427
GSM2449628	HC	5.85755	3.354	6.38067	3.87193	3.76622	9.20591	3.80314	3.75015	7.74998	6.77757	4.5552	4.28338	7.79032	4.81202	5.85236	4.4416	4.27757	7.0389	5.9349	3.62307	4.82591	4.61732	4.09526	6.57718	3.68784	3.69533	4.41275	3.76272	5.12092	4.23674	10.2663	4.77285	4.77636	3.63392	4.35054	8.17786	4.08747	4.14536	4.28745	7.82875	5.66162	3.80433	3.60943	8.33387	8.69481	7.70779	7.15309	7.35207
GSM2449629	HC	5.5621	3.20259	6.25805	3.83242	3.97143	9.41576	3.95772	3.8317	6.6879	6.36577	4.52983	4.37426	7.51821	4.47769	5.8676	4.33096	4.25988	7.4071	5.55799	3.87104	5.57214	4.57976	4.19554	6.67793	3.74466	3.83615	4.49361	3.79534	4.9438	3.9121	9.34472	4.82345	4.77932	3.61702	4.40623	7.93334	4.26528	4.05248	4.65631	8.28234	5.78167	3.79137	3.79918	8.36046	8.36272	7.498	7.3465	7.16394
GSM2449630	HC	5.58243	3.41703	6.01933	3.81875	3.92932	8.17056	3.93715	3.93886	7.12557	6.4815	4.51602	4.26694	7.89979	4.51729	5.86481	4.59474	4.16983	7.78809	5.6118	3.6196	5.83621	4.76519	4.19236	5.9933	3.74129	3.92304	4.55441	3.71504	4.7285	4.36155	9.60431	4.49568	3.69019	3.76108	4.38802	8.33442	4.27504	4.23134	5.00547	8.98794	5.8416	3.98632	3.91551	8.69703	8.47812	8.18963	7.81121	8.36147
GSM2449631	HC	5.44158	3.22924	6.38384	3.66559	3.59961	8.26118	3.82118	3.4419	7.42681	6.51503	4.62442	4.33919	7.73021	4.64324	5.81226	4.42869	4.14691	7.79369	5.60489	3.64482	5.80998	4.61996	3.99415	6.18051	3.56815	3.78852	4.39356	3.76755	5.15043	3.95451	9.7477	4.69492	4.33731	3.56664	4.20426	8.08656	4.06251	3.99994	4.13756	8.22408	5.83706	4.02329	3.62326	8.44982	8.72445	7.8437	7.46987	7.66816
GSM2449632	HC	5.56172	3.13726	6.08159	3.82492	3.81398	8.85293	3.73454	3.4804	7.76419	6.60735	4.59959	4.37244	7.86209	4.57769	5.70194	4.87406	4.1715	7.42625	5.77853	3.64088	5.86352	4.72353	4.30658	6.53464	3.80832	4.0134	4.37515	3.67038	5.02959	4.20746	9.83169	5.88173	4.77625	3.54117	4.3018	8.36619	4.40415	4.11717	4.49514	8.04986	5.86553	4.11169	3.56183	8.38422	8.84818	8.22467	6.84353	7.09701
GSM2449633	HC	5.47943	3.19338	6.12045	3.8658	3.86155	9.0094	3.91658	3.57083	7.25261	6.69626	4.63505	4.32476	7.87297	4.52185	5.46392	4.69245	4.22531	7.95611	5.52342	3.84014	6.07228	4.71821	4.28321	6.34407	3.74684	3.87202	4.40603	3.85127	4.75111	4.15634	9.92685	4.86865	4.26996	3.93536	4.84447	8.43594	4.43205	4.28894	4.96583	8.35328	5.85683	4.1276	3.77461	8.75957	8.67372	8.35359	7.66907	8.34885
GSM2449634	HC	5.48605	3.2539	6.12263	3.79438	3.81864	8.17548	3.84889	3.79168	6.09696	6.59928	4.5244	4.27929	7.64222	4.73404	6.0156	5.07532	4.29758	7.92287	5.74694	3.71176	4.59765	4.55247	4.25595	6.26199	3.68838	3.636	4.47598	3.78561	4.7479	4.12644	9.72555	4.72724	4.31423	3.69896	4.19765	7.98375	3.80494	4.06493	4.56719	7.56237	5.78783	3.97607	3.7207	8.87091	8.67941	7.75098	6.74803	6.95556
GSM2449635	HC	5.51122	3.05817	6.08189	3.76349	3.95068	9.17069	3.79511	3.80707	7.42542	6.7595	4.59697	4.41141	7.91339	4.79585	5.9984	4.55615	4.12998	7.70467	5.33643	3.80205	4.20125	4.58543	4.16636	5.68108	3.71538	3.75277	4.42567	3.91929	4.88731	4.36876	10.1921	4.49804	4.09431	3.55039	4.46163	8.15806	4.48411	4.14828	4.91506	7.31535	5.80918	3.92522	3.54169	8.30825	8.99379	7.86829	6.84536	7.51298
GSM2449636	HC	5.53996	3.36132	6.18874	3.91887	4.07324	9.91729	3.99585	3.82248	7.22346	6.8283	4.70952	4.50415	7.69656	4.30265	5.88565	4.41485	4.27097	6.78638	5.68013	3.79686	5.30824	4.43866	4.18938	6.20851	3.90575	4.04473	4.43412	3.88294	4.92334	3.89182	10.1618	5.17026	4.2008	3.69445	4.10793	8.24418	4.60186	4.0758	4.63023	7.58797	6.15612	3.98114	3.66792	8.05574	8.70703	7.71637	6.75324	6.57741
GSM2449637	HC	5.48605	3.47877	6.02656	3.77089	3.7085	8.38963	3.86605	3.5795	7.99482	6.51841	4.60997	4.24087	7.94425	4.73526	5.64486	5.08446	4.24997	7.55037	5.45141	3.66155	5.47045	4.63164	4.23328	6.68097	3.55139	3.89355	4.39693	3.79725	5.05272	4.10964	9.64611	4.59869	4.26289	3.45263	4.30667	8.05874	4.48344	3.94182	4.65763	7.73969	5.68715	3.87331	3.93542	8.49681	8.83933	8.29217	7.01924	7.61264
GSM2449638	RA	5.62901	3.35936	6.0427	3.82694	3.93567	9.91988	3.88658	3.52672	8.47175	6.31558	4.57593	4.36592	7.9791	4.64766	5.97616	4.1877	4.1511	7.84075	5.21626	3.54111	4.72363	4.71012	4.12941	6.02803	3.47039	3.85516	4.37981	3.73917	4.9903	4.18402	9.76282	4.75513	4.65549	3.44724	4.18078	8.3846	4.4572	3.9248	4.52584	8.72569	5.6191	4.10949	3.64085	8.33674	8.7678	8.0438	7.90176	8.27274
GSM2449639	RA	5.47548	3.17786	6.31743	3.6004	3.61131	9.00768	3.84446	3.5956	8.28949	6.52483	4.62564	4.29722	8.12343	4.68532	5.91856	4.46895	4.03511	8.23433	5.12939	3.68069	4.69464	4.45398	3.96536	5.22163	3.74858	3.87277	4.35407	3.7136	5.13928	3.92234	9.17583	4.91913	4.55013	3.55924	4.26394	8.27076	4.13005	4.11857	4.66054	8.40678	5.58398	4.02017	3.60074	8.65338	8.74541	7.82603	8.19671	8.74972
GSM2449640	RA	5.63565	3.44984	6.12681	3.7413	3.62184	9.0668	3.98165	3.53498	8.37815	6.77289	4.60637	4.26412	7.76869	4.52048	5.80938	4.53593	4.10299	7.38517	5.57834	3.62873	6.34245	4.76017	4.17627	6.4047	3.64346	3.76467	4.38361	3.73504	4.84272	4.30693	9.73063	4.48436	4.12256	3.54544	4.53731	8.38735	4.19201	4.08515	4.34444	8.09283	5.87993	3.87106	3.51825	8.34715	8.71498	8.32013	7.24626	7.96519
GSM2449641	RA	5.77737	3.53926	6.05018	3.80979	3.8645	8.34448	3.88715	3.80458	8.4791	6.90438	4.71301	4.36904	7.86606	4.52248	5.30994	4.31994	4.13791	7.45724	5.43755	3.64922	5.79839	4.53694	4.10897	6.13427	3.59703	3.77011	4.44444	3.9085	4.54238	4.24283	9.80568	4.74587	4.09538	3.76593	4.09355	8.4149	4.74684	4.25001	4.83725	8.05931	5.84137	3.93779	3.60141	8.01543	9.06208	8.57652	7.554	7.31184
GSM2449642	RA	5.42456	3.26441	6.16112	3.73296	3.82315	8.4462	3.88919	3.69063	8.4158	6.67611	4.72645	4.19827	7.84191	4.62472	5.53054	4.61651	4.34486	8.13503	5.4487	3.62467	4.56408	4.59973	4.13344	5.6488	3.86045	3.82382	4.49514	3.81748	5.17736	4.05564	9.39583	5.29934	4.41817	3.57872	4.32696	8.34135	4.75381	4.13731	4.79301	8.42755	5.75408	4.10337	3.41371	8.69948	8.88985	8.29668	8.58758	9.34764
GSM2449643	RA	5.4685	3.12047	6.12196	3.81388	3.77194	9.72449	3.91086	3.49847	8.30094	6.83748	4.40445	4.14019	8.01383	4.41943	5.59165	4.36392	4.41418	8.40114	5.45758	3.534	4.79084	4.63188	4.16109	5.54018	3.63783	3.78775	4.40192	3.52883	4.90397	3.98605	9.45517	4.28938	4.15793	3.87592	4.34899	8.21331	4.05026	4.07496	4.58612	8.50818	5.61573	3.88573	3.56616	8.62613	8.77604	8.08425	8.10419	8.51913
GSM2449644	RA	5.40464	3.30678	5.83815	3.69356	3.66508	8.61517	3.84837	3.51662	8.18162	6.48566	4.623	4.30682	7.79228	4.51577	5.8798	4.63327	3.93474	7.93518	5.05877	3.53034	7.02056	4.83839	4.05215	5.78651	3.63353	3.67154	4.29827	3.7634	4.71189	4.22602	9.68621	4.9965	4.2428	3.5414	4.24326	8.25716	4.44767	4.09089	4.59438	9.17287	5.60449	4.06017	3.67556	8.81897	8.44891	8.10529	8.48718	9.38719
GSM2449645	RA	5.50108	3.20211	6.06424	3.73865	3.90202	9.16433	4.0694	3.44263	8.77864	6.33821	4.59501	4.24911	7.82532	4.71079	5.72582	4.02407	4.43049	7.9594	5.31689	3.77824	5.64503	4.62593	4.11514	6.12247	3.73644	3.88607	4.46011	3.69056	5.07918	4.36873	9.31258	4.96868	4.86631	3.71549	4.5618	8.46307	4.24765	4.23021	4.36272	8.28795	5.72139	3.95553	3.58213	8.49324	9.09764	8.11775	8.49323	9.0659
GSM2449646	RA	5.40499	3.28834	6.0868	3.83333	3.71917	9.04969	3.8795	3.49493	7.72414	6.16943	4.55152	4.17296	7.60162	4.67931	5.62702	4.97244	4.50349	7.53116	5.38118	3.62633	6.03361	4.61753	4.00747	5.26643	3.5603	3.84349	4.2987	3.80355	4.87631	4.29712	9.33226	4.65374	4.30026	3.52674	4.17856	8.45164	4.35474	4.30758	4.33365	8.43519	5.78668	4.23014	3.60535	8.40836	8.78618	8.46876	8.41447	8.72459
GSM2449647	RA	5.49412	3.21959	6.34808	4.00271	3.74665	7.65702	3.98864	3.61611	8.50655	6.89066	4.65765	4.198	7.72927	4.38744	5.43607	4.68551	4.56274	7.73657	5.77803	3.91075	4.79822	4.74265	4.21907	5.41845	3.69594	4.0414	4.4346	3.85724	5.0017	4.41848	9.67222	4.42843	4.16938	3.50767	4.28111	8.41966	4.2095	4.07349	4.24899	8.45538	5.72024	3.99626	4.04388	8.25056	8.75281	7.92107	8.04839	8.83566
GSM2449648	RA	5.53728	3.29012	6.03039	3.94792	3.55856	9.43063	3.99807	3.58939	9.03243	6.89773	4.61768	4.27146	7.8174	4.54812	5.63279	4.54386	4.55125	8.00902	5.45057	3.57918	5.89554	4.87219	4.21431	6.34567	3.76557	3.71801	4.39727	3.78159	5.02982	4.2038	9.86308	4.28018	4.49806	3.56518	4.20405	8.33017	4.2423	4.14712	4.48305	8.83122	5.83384	4.06073	3.62649	8.84101	8.4003	8.22037	8.8649	9.44783
GSM2449649	RA	5.89747	3.35782	5.79	3.91492	4.3315	7.62161	3.90405	4.05629	6.36791	6.90839	4.55869	4.36521	7.39471	4.79144	5.65871	4.89203	4.47908	7.23373	5.98093	3.78885	4.99964	4.60442	3.99826	6.16859	3.79259	3.65019	4.73803	4.00993	4.3975	4.30967	9.95955	4.92285	3.92106	3.51384	4.59233	7.95388	4.21529	3.96441	5.00916	7.79877	6.01673	4.03938	3.62322	8.0756	8.89045	8.28721	6.63351	7.70834
GSM2449650	RA	5.51977	3.10571	6.2824	3.86025	3.90086	8.34466	3.86559	3.49042	7.07429	6.80927	4.63802	4.34339	7.91761	4.87118	6.20623	4.66632	4.3619	8.07412	5.84538	3.8474	4.56845	4.34095	4.10112	5.39582	3.68518	3.95296	4.48195	3.90278	5.0213	3.93168	9.75654	3.95571	4.0457	3.50879	4.46216	8.29442	4.34314	4.08504	4.65137	7.37633	6.03253	3.98809	3.83367	8.25634	8.7299	7.78972	7.41631	7.73513
GSM2449651	RA	5.43624	3.5003	6.20499	3.99668	3.83559	8.53749	3.89436	3.55928	7.61894	6.75581	4.59184	4.41413	7.52984	4.35516	5.76468	4.30828	4.61753	7.98581	5.6039	3.8061	4.57905	4.5027	4.19185	5.63136	3.8581	4.30917	4.44622	3.88268	4.92356	4.63752	9.48137	4.13208	4.36798	3.82488	4.32063	8.34374	4.19806	3.91058	4.78333	8.32145	5.9147	3.91831	3.70895	8.20042	8.54443	7.93657	8.33849	8.31857
GSM2449652	RA	5.71086	3.11994	6.20713	4.08798	3.69873	9.75953	3.95716	3.61976	8.1233	6.96015	4.66755	4.25571	8.0758	4.50726	5.45221	4.5439	4.27455	7.52145	5.16893	3.84213	5.2777	4.63726	4.23599	5.38864	3.55678	3.54269	4.36149	3.70386	4.66284	4.21756	9.75027	4.58458	4.87231	3.78562	4.28226	8.25017	4.56816	4.06698	4.28701	7.89318	5.9908	3.93777	3.76634	8.19872	8.88288	7.98525	7.98328	8.57503
GSM2449653	RA	5.4381	3.32529	6.1252	3.87267	3.67075	9.13867	3.7773	3.39836	8.43949	6.54982	4.56595	4.30131	7.87384	4.65305	5.7297	4.86663	4.27854	8.006	5.7778	3.59904	5.82252	4.40204	4.12346	5.85924	3.61731	3.97799	4.45992	3.74495	5.13186	4.48229	9.59416	4.62142	4.377	3.56871	4.32135	8.53457	4.32552	4.02832	4.40325	8.28351	5.60981	4.02141	3.59312	8.81785	8.79528	7.94645	8.43527	8.63612
GSM2449654	RA	5.49975	3.24862	6.19805	3.79218	3.71197	9.25556	3.94413	3.56413	8.79528	6.45185	4.64118	4.28919	7.63626	4.6332	5.42531	4.38331	3.9807	7.67677	5.43695	3.59555	5.63145	4.30822	4.11085	5.62824	3.61579	3.79343	4.29205	3.74971	4.65783	4.49414	9.37496	4.48807	3.9627	3.70793	4.15744	8.39359	4.48814	4.18565	4.64618	8.53204	5.74339	4.11836	3.74108	8.08269	8.97152	8.39626	8.35808	8.97513
GSM2449655	RA	5.28614	3.34755	6.3011	3.71454	3.43799	8.50718	3.91001	3.84796	7.40494	6.33118	4.47505	4.13691	7.86012	4.4874	5.95459	4.69597	4.26286	7.70921	5.32357	3.80953	5.01822	4.61823	4.09206	5.45723	3.52558	4.07809	4.34531	3.55902	5.20146	4.31994	9.17758	5.05156	3.9488	3.55541	4.33275	7.87755	4.34664	4.20882	4.55313	7.91906	5.56298	3.89184	3.39967	8.31826	8.35093	7.35556	8.58056	9.04183
GSM2449656	RA	5.63129	3.35126	6.03453	3.70207	3.98262	8.35238	3.96251	3.42041	6.37086	6.71084	4.46088	4.25022	7.27346	4.64092	6.2388	4.80132	4.33597	7.43475	5.50493	3.80955	5.09375	4.54128	4.1993	5.93024	3.88004	3.69053	4.30917	3.73283	4.59494	4.23085	9.7488	4.67788	4.04553	3.64938	4.74606	7.79223	3.92471	4.13235	4.93725	7.17756	5.89088	3.91548	3.78523	8.29488	8.32611	7.13175	7.66326	8.03114
GSM2449657	RA	5.43438	3.21896	6.26034	3.72314	3.57569	8.89592	3.93869	3.55851	7.97402	6.40822	4.48817	4.24155	7.7373	4.39462	5.98893	4.76953	4.24222	7.98272	5.41469	3.70193	5.19639	4.73289	4.0228	5.91173	3.355	3.73331	4.38599	3.68506	5.18968	4.40808	9.73102	5.7997	3.65073	3.58643	4.16182	8.23715	4.12176	4.10891	4.92508	7.84128	5.59135	3.98959	3.6457	8.39377	8.54475	7.79115	7.61821	8.33615
GSM2449658	RA	5.40505	3.67018	6.15737	3.92339	3.7356	7.38864	3.88767	3.89284	8.21358	6.70213	4.66574	4.09665	7.72991	4.84666	5.67619	4.66563	4.1429	8.23668	5.72833	3.71925	5.79675	4.4493	4.09638	5.78751	3.51836	3.73341	4.41699	3.85752	4.97888	4.52579	9.64138	4.58433	3.94409	3.53014	4.21091	8.42858	4.08732	4.22738	5.03264	8.76216	5.64352	4.26761	3.77808	8.42853	9.12769	8.13125	8.33651	9.16699
GSM2449659	RA	5.60774	3.42822	5.78146	3.66863	3.77233	9.39857	3.96226	3.41747	8.30367	6.44363	4.52965	4.35371	7.92821	4.41563	5.62661	4.55764	4.03595	7.61173	5.32254	3.6891	6.47894	4.54542	4.18442	6.51732	3.48701	3.75847	4.37247	3.74239	4.61881	4.45587	9.35566	4.71969	4.2881	3.61041	4.38865	8.18602	4.34604	3.94732	4.78784	9.01817	5.7008	3.87978	3.48205	8.04249	8.79106	8.43897	7.86282	9.02064
GSM2449660	RA	5.34703	3.30025	6.06003	3.80198	3.98851	9.40808	3.82845	3.39178	7.92053	6.70041	4.52915	4.19051	8.27159	4.74679	5.95401	4.60826	4.18402	8.3696	5.59215	3.73713	5.44654	4.6259	4.08794	6.24078	3.62885	3.79291	4.21047	3.71548	5.03987	4.182	9.78572	5.28686	4.97211	3.63069	4.20176	8.17535	3.93919	4.11222	4.53434	7.61035	5.53004	3.85125	3.57881	8.6809	8.28204	7.57418	8.04065	8.28701
GSM2449661	RA	5.42632	3.16046	6.17426	3.92446	3.85405	10.0242	3.9314	3.66548	7.71848	6.42935	4.63456	4.34964	7.81053	4.72299	6.24982	4.87138	4.16354	7.98688	5.74179	3.93401	4.64327	4.64418	3.99639	6.02218	3.61626	3.67131	4.36293	3.62747	4.86108	4.14113	9.9939	5.01696	4.80139	3.62503	4.31106	8.34608	4.28261	3.95592	4.72385	7.92019	5.6137	3.89201	3.92708	8.36804	8.95359	7.7174	7.48173	7.53606
GSM2449662	RA	5.47427	3.25451	5.89765	3.81415	3.7947	8.79476	3.83457	3.83588	7.78976	6.62667	4.59115	4.27002	7.9605	4.44121	5.91437	4.47966	4.54512	8.04094	5.59867	3.66853	4.96468	4.42265	4.04726	5.87164	3.64956	3.72976	4.34087	3.60596	4.91011	4.36889	9.71483	5.29282	3.78405	3.56541	4.25964	8.34344	4.16302	4.09801	4.5924	8.81017	5.7133	4.1226	3.67614	8.19385	8.76655	8.40988	7.62618	8.04956
GSM2449663	RA	5.34581	3.36538	6.18292	3.64741	3.72511	8.73987	3.89213	3.72688	8.75316	6.39651	4.51726	4.35385	8.27996	4.74314	5.82289	4.33965	4.21802	8.92973	5.20509	3.73796	5.25486	4.33476	4.12091	5.90903	3.59987	3.44713	4.20423	3.7534	5.16717	4.39167	9.14249	5.34975	4.01106	3.59256	4.55221	8.16459	4.2868	4.12287	4.62568	8.43991	5.56913	3.97109	3.46649	9.15233	8.46144	7.71804	8.71566	9.76516
GSM2449664	RA	5.58963	3.27659	6.14638	3.76604	3.53966	9.38712	3.92373	3.43842	8.43222	6.58464	4.47889	4.55493	7.84884	4.67963	5.34318	4.31239	4.2967	8.19662	5.15161	3.80297	5.14038	4.57941	4.22523	6.03586	3.82582	3.95638	4.30003	3.7136	5.11334	4.4857	9.25968	5.09578	4.15991	3.73401	4.45776	8.35018	4.52426	4.19309	4.39349	8.46977	6.13549	3.97596	3.58106	9.06702	8.18519	7.81738	8.32639	9.01336
GSM2449665	RA	5.06717	3.26125	6.25174	3.75074	3.49349	8.10193	3.85225	3.46559	8.41997	6.58683	4.57827	4.09977	8.20064	4.51281	5.52518	4.27226	4.02495	8.44266	5.17799	3.65908	5.70002	4.33154	3.92935	6.8158	3.41963	3.75162	4.24581	3.6603	5.87766	4.60856	8.53207	4.70689	3.79965	3.55377	4.22455	8.01251	4.35325	4.1003	4.21868	8.19641	5.71339	4.09991	3.62769	9.56257	7.99552	7.48341	9.0885	9.9962
GSM2449666	RA	5.54607	3.31528	6.17309	4.06796	3.59333	9.30948	3.87672	3.55208	6.95044	6.77015	4.54383	4.36046	7.53161	4.39559	5.90555	4.76428	4.25734	7.82837	5.24376	3.77954	4.24579	4.36414	4.14027	5.37518	3.90223	3.80192	4.44106	3.66805	4.70898	4.10153	9.85187	4.45732	4.46242	3.60287	4.09858	8.14159	4.20714	4.10275	3.75182	7.61247	5.66915	4.07876	3.65202	8.31266	8.54958	7.60907	7.15202	7.21157
GSM2449667	RA	5.55252	3.28949	5.94321	3.80985	3.94364	9.42486	4.01839	3.60577	8.0833	6.69055	4.58408	4.12459	7.83099	4.78497	5.56866	4.2762	4.24518	7.31357	5.99202	3.84544	5.23478	4.29412	4.13523	5.5123	3.64295	3.72912	4.4818	3.71173	4.9529	4.12656	9.56767	4.97367	4.37311	3.59764	4.57936	8.30654	4.384	4.10102	4.29531	8.49054	5.65692	4.16424	3.63545	8.09139	8.70445	8.03484	7.87892	8.33471
[truncated: 15 more columns]
