# Supplementary material for: Exploring the active ingredients and potential mechanisms of action of sinomenium acutum in the treatment of rheumatoid arthritis based on systems biology and network pharmacology
Source: Front Mol Biosci. 2023 Feb 27;10:1065171. doi: 10.3389/fmolb.2023.1065171 (PMC10009275; doi:10.3389/fmolb.2023.1065171)
Supplement: Supplementary file 2 [file Table3.XLSX]

## Sheet: Sheet1
DisGeNET	OMIM	Total genes
PTPN22	VAMAS1	PTPN22
SLC22A4	TNFB	SLC22A4
TNF	SLC22A4	TNF
CRP	SLAMF4	CRP
IL6ST	RA	IL6ST
CCR6	PTPN8	CCR6
FCGR2A	PTPN22	FCGR2A
PADI4	PSTPIP1	PADI4
HLA-DPB1	PSTPIP	HLA-DPB1
HLA-DRB1	PEP	HLA-DRB1
IL2RA	PAPAS	IL2RA
IL6R	OCTN1	IL6R
IL10	NLRP1	IL10
IRF5	NKR2B4	IRF5
CIITA	NFKBIL1	CIITA
STAT4	NALP1	STAT4
TNFAIP3	NAIL	TNFAIP3
TRAF1	MSPC	TRAF1
TRAF6	MIF	TRAF6
CD28	MHC2TA	CD28
CD40	LYP	CD40
PTPN2	LTA	PTPN2
TYK2	LACC1	TYK2
RUNX1	KIAA0926	RUNX1
PTPRC	JUVAR	PTPRC
AGER	JRRP	AGER
IL2RB	IL6	IL2RB
NFKBIL1	IL10	NFKBIL1
AFF3	IFNB2	AFF3
REL	HSF	REL
BLK	HGF	BLK
CDK6	GVHDS	CDK6
CD244	DEFCAP	CD244
MMEL1	CSIF	MMEL1
ANKRD55	CIITA	ANKRD55
GATA3	CD2BP1	GATA3
NFKBIE	CD244	NFKBIE
PLD4	CARD7	PLD4
DNASE1L3	C2TA	DNASE1L3
KIF5A	C13orf31	KIF5A
ARID5B	BSF2	ARID5B
RASGRP1	AIADK	RASGRP1
CSF2		CSF2
CTLA4		CTLA4
ACAN		ACAN
RCAN1		RCAN1
AHR		AHR
SPRED2		SPRED2
ENO1		ENO1
ANXA3		ANXA3
HLA-DQA2		HLA-DQA2
IFNG		IFNG
CCN1		CCN1
IL1B		IL1B
IL1RN		IL1RN
IL6		IL6
CXCL8		CXCL8
IL18		IL18
MIF		MIF
MMP2		MMP2
MPO		MPO
MTHFR		MTHFR
NCF2		NCF2
TNFRSF11B		TNFRSF11B
FOXP3		FOXP3
IL23A		IL23A
ABCB1		ABCB1
PON1		PON1
PTGS2		PTGS2
CCL21		CCL21
SLC11A1		SLC11A1
STAT1		STAT1
TLR2		TLR2
VEGFA		VEGFA
CXCR4		CXCR4
CAT		CAT
ADIPOQ		ADIPOQ
CCN2		CCN2
TNFSF14		TNFSF14
DHFR		DHFR
TNFRSF14		TNFRSF14
TAGAP		TAGAP
IRAK1		IRAK1
COL2A1		COL2A1
ALOX5		ALOX5
GC		GC
HOXD13		HOXD13
NCF1		NCF1
TXNDC5		TXNDC5
GRK2		GRK2
FPGS		FPGS
IGFBP3		IGFBP3
FASLG		FASLG
ATIC		ATIC
PRKCQ		PRKCQ
PTGS1		PTGS1
CCL8		CCL8
SOD2		SOD2
GGH		GGH
B3GNT2		B3GNT2
CP		CP
PLB1		PLB1
MMP12		MMP12
ACKR3		ACKR3
PRDM1		PRDM1
CD83		CD83
ADORA2A		ADORA2A
CLEC12A		CLEC12A
IKZF3		IKZF3
FKBP5		FKBP5
CXCL2		CXCL2
HSD11B1		HSD11B1
RBPJ		RBPJ
STS		STS
MMP10		MMP10
BGN		BGN
BMP4		BMP4
SMS		SMS
ABCC5		ABCC5
ABCC4		ABCC4
CTSD		CTSD
DDX6		DDX6
GRK6		GRK6
HCLS1		HCLS1
HOXD10		HOXD10
PXK		PXK
BCL2A1		BCL2A1
BMP6		BMP6
NR4A3		NR4A3
GDF5		GDF5
CAV2		CAV2
ABCC3		ABCC3
GPRC5A		GPRC5A
CD2		CD2
LHX2		LHX2
MAB21L2		MAB21L2
TXNIP		TXNIP
ABCC2		ABCC2
HAPLN1		HAPLN1
GSDME		GSDME
F2		F2
LY96		LY96
GART		GART
RGMB		RGMB
NR3C1		NR3C1
HOXD11		HOXD11
IRF8		IRF8
ITGA6		ITGA6
LCN2		LCN2
MARCKS		MARCKS
RAB8A		RAB8A
PLEK		PLEK
POU3F1		POU3F1
DDIT4		DDIT4
GIN1		GIN1
BAIAP2L1		BAIAP2L1
PSG5		PSG5
NDUFA4L2		NDUFA4L2
PTK2		PTK2
RAP2A		RAP2A
BDKRB2		BDKRB2
CXCL6		CXCL6
TLE3		TLE3
TMPO		TMPO
TNFAIP2		TNFAIP2
ZFP36		ZFP36
TFPI2		TFPI2
CALD1		CALD1
ST6GALNAC5		ST6GALNAC5
MGARP		MGARP
B3GNT9		B3GNT9
RUNX2		RUNX2
SLC25A12		SLC25A12
CD3E		CD3E
CD5		CD5
ABCG2		ABCG2
MMP14		MMP14
ZAP70		ZAP70
DNASE2		DNASE2
HNRNPA2B1		HNRNPA2B1
CD226		CD226
PADI2		PADI2
FCRL3		FCRL3
HLA-A		HLA-A
HLA-B		HLA-B
HLA-C		HLA-C
HLA-DQA1		HLA-DQA1
HLA-DQB1		HLA-DQB1
ISG20		ISG20
TAP2		TAP2
DPP4		DPP4
AIRE		AIRE
MICA		MICA
HLA-DMB		HLA-DMB
ATG5		ATG5
AIF1		AIF1
C5		C5
MECP2		MECP2
NOTCH4		NOTCH4
TNIP1		TNIP1
CCR3		CCR3
HLA-DOA		HLA-DOA
HLA-DPA1		HLA-DPA1
PTPN11		PTPN11
CFB		CFB
SFTPD		SFTPD
TSBP1		TSBP1
CCL27		CCL27
PSORS1C1		PSORS1C1
MICB		MICB
APOM		APOM
RAD51B		RAD51B
BACH2		BACH2
PRRC2A		PRRC2A
DDX39B		DDX39B
LST1		LST1
CDSN		CDSN
RPP14		RPP14
ICOSLG		ICOSLG
PHF19		PHF19
UBASH3A		UBASH3A
PRKCH		PRKCH
GSDMB		GSDMB
BTNL2		BTNL2
COG6		COG6
C2		C2
UBE2L3		UBE2L3
NELFE		NELFE
KIAA1109		KIAA1109
CASP10		CASP10
MACIR		MACIR
SYNGR1		SYNGR1
CD247		CD247
COL4A1		COL4A1
COL11A2		COL11A2
DAXX		DAXX
ETFA		ETFA
RTKN2		RTKN2
HSPA1L		HSPA1L
ICAM3		ICAM3
SMTNL2		SMTNL2
IL12RB2		IL12RB2
FADS1		FADS1
MBP		MBP
EMCN		EMCN
ATP6V1G2		ATP6V1G2
SUPT20H		SUPT20H
PSMB8		PSMB8
PSMB9		PSMB9
WDFY4		WDFY4
RARB		RARB
GPSM3		GPSM3
CARD9		CARD9
TNXB		TNXB
TPD52		TPD52
MPIG6B		MPIG6B
TMEM187		TMEM187
MYO18B		MYO18B
NTN1		NTN1
SH3PXD2A		SH3PXD2A
ELMO1		ELMO1
NAT2		NAT2
ZDHHC20P2		ZDHHC20P2
TMPOP1		TMPOP1
WAKMAR2		WAKMAR2
HNRNPA1P2		HNRNPA1P2
NONOP2		NONOP2
UBDP1		UBDP1
AP4B1-AS1		AP4B1-AS1
CYP4F23P		CYP4F23P
PSMB8-AS1		PSMB8-AS1
MUC22		MUC22
MSH5-SAPCD1		MSH5-SAPCD1
ATP6V1G2-DDX39B		ATP6V1G2-DDX39B
PPT2-EGFL8		PPT2-EGFL8
CDH11		CDH11
TSPAN5		TSPAN5
TRIM10		TRIM10
LINC01934		LINC01934
LNCPRESS1		LNCPRESS1
LINC00824		LINC00824
TSBP1-AS1		TSBP1-AS1
C3orf67-AS1		C3orf67-AS1
C2-AS1		C2-AS1
HCG9		HCG9
LOC102723407		LOC102723407
ASB15-AS1		ASB15-AS1
LOC102724971		LOC102724971
STAG1		STAG1
NEBL		NEBL
LINC02356		LINC02356
LINC02357		LINC02357
LINC02571		LINC02571
ETV7-AS1		ETV7-AS1
LINC01748		LINC01748
AGPAT1		AGPAT1
CXCL13		CXCL13
AHSA1		AHSA1
CDC42EP3		CDC42EP3
EHMT2-AS1		EHMT2-AS1
MDC1-AS1		MDC1-AS1
CELF2		CELF2
TNFSF13B		TNFSF13B
MTCO2P12		MTCO2P12
PHTF1		PHTF1
LINC02196		LINC02196
HCP5		HCP5
PAPOLA		PAPOLA
EHMT2		EHMT2
OS9		OS9
HTD2		HTD2
TRIM31		TRIM31
CHI3L1		CHI3L1
FAM107A		FAM107A
NRM		NRM
IL17F		IL17F
SMIM40		SMIM40
NLRP3		NLRP3
CSMD3		CSMD3
PHACTR3		PHACTR3
RPL3P2		RPL3P2
IP6K3		IP6K3
CLIC1		CLIC1
CCR5		CCR5
ZPBP2		ZPBP2
RAVER1		RAVER1
CNTFR		CNTFR
RBM45		RBM45
FLACC1		FLACC1
TRIM40		TRIM40
MUCL3		MUCL3
SGCZ		SGCZ
ATF6B		ATF6B
CRH		CRH
CRK		CRK
CRYGD		CRYGD
ASB15		ASB15
MAPK14		MAPK14
DRAIC		DRAIC
CSNK2B		CSNK2B
IL34		IL34
CSTF3		CSTF3
IL23R		IL23R
LINC01104		LINC01104
ZNF595		ZNF595
ERICH1		ERICH1
CYP21A2		CYP21A2
DGKQ		DGKQ
MDGA2		MDGA2
ZNF679		ZNF679
CLYBL		CLYBL
DLG2		DLG2
EGFR		EGFR
C3orf67		C3orf67
TRIM39-RPP21		TRIM39-RPP21
EPHB2		EPHB2
AKT1		AKT1
ESR1		ESR1
ALB		ALB
FCGR3A		FCGR3A
FCGR3B		FCGR3B
JAZF1		JAZF1
NKAPL		NKAPL
FGF2		FGF2
GPC5		GPC5
DKK1		DKK1
ABCF1		ABCF1
PLCL2		PLCL2
PDS5A		PDS5A
FN1		FN1
SIRT1		SIRT1
TNPO3		TNPO3
SDF2L1		SDF2L1
IL27		IL27
HCG27		HCG27
WDR27		WDR27
GABBR1		GABBR1
ASF1A		ASF1A
RNF19A		RNF19A
RCHY1		RCHY1
LY6G6F		LY6G6F
MAGI3		MAGI3
POLDIP2		POLDIP2
FBXW8		FBXW8
GCH1		GCH1
GEM		GEM
HLA-S		HLA-S
GFRA1		GFRA1
DKK3		DKK3
IL37		IL37
IL17B		IL17B
HPGDS		HPGDS
GNL1		GNL1
GPI		GPI
LINC00294		LINC00294
CXCR3		CXCR3
HECTD4		HECTD4
TMEM235		TMEM235
HCG22		HCG22
GSTM1		GSTM1
GSTT1		GSTT1
GUCY1B2		GUCY1B2
HIF1A		HIF1A
HLA-DOB		HLA-DOB
HLA-DPB2		HLA-DPB2
HLA-DQB2		HLA-DQB2
HLA-DQB3		HLA-DQB3
HLA-DRA		HLA-DRA
HLA-DRB4		HLA-DRB4
HLA-DRB9		HLA-DRB9
HLA-G		HLA-G
HMGB1		HMGB1
HSPA4		HSPA4
HSPD1		HSPD1
ICAM1		ICAM1
IFNA1		IFNA1
IFNA13		IFNA13
IGF1		IGF1
FAS		FAS
IL1A		IL1A
IL2		IL2
IL4		IL4
IL7		IL7
IL9		IL9
IL13		IL13
IL15		IL15
IL17A		IL17A
ILF3		ILF3
CXCL10		CXCL10
AR		AR
ITPR3		ITPR3
JAK1		JAK1
JAK2		JAK2
JAK3		JAK3
GALNT18		GALNT18
KDR		KDR
KIR3DL1		KIR3DL1
ZKSCAN4		ZKSCAN4
TMEM179		TMEM179
SFTA2		SFTA2
COL11A2P1		COL11A2P1
LEP		LEP
LGALS3		LGALS3
LINC02649		LINC02649
LINC02656		LINC02656
GATA3-AS1		GATA3-AS1
LMNA		LMNA
LINC01185		LINC01185
LINC00243		LINC00243
MCCD1		MCCD1
TRIM26BP		TRIM26BP
MTCO3P1		MTCO3P1
LTA		LTA
MIR146A		MIR146A
MIR155		MIR155
MIR223		MIR223
DDR1-DT		DDR1-DT
HCG18		HCG18
HCG17		HCG17
MBL2		MBL2
MEFV		MEFV
MAP3K4		MAP3K4
MMP1		MMP1
MMP3		MMP3
MMP9		MMP9
MMP13		MMP13
BCL2L15		BCL2L15
MYL8P		MYL8P
MSH5		MSH5
MSI1		MSI1
COX2		COX2
MTF1		MTF1
MTX1		MTX1
LRRC18		LRRC18
NFKB1		NFKB1
NM		NM
NOS3		NOS3
ACR		ACR
NUP88		NUP88
IL20		IL20
IL22		IL22
SNHG32		SNHG32
PBX2		PBX2
CPA4		CPA4
PDCD1		PDCD1
PDE2A		PDE2A
WNT16		WNT16
RAB14		RAB14
CYRIB		CYRIB
SERPINA1		SERPINA1
PIK3CA		PIK3CA
PIK3CB		PIK3CB
PIK3CD		PIK3CD
PIK3CG		PIK3CG
PLCL1		PLCL1
IL17D		IL17D
PLG		PLG
GDAP1		GDAP1
KRT20		KRT20
CCHCR1		CCHCR1
NECAB2		NECAB2
POU5F1		POU5F1
RSBN1		RSBN1
RBFOX1		RBFOX1
PPIAP9		PPIAP9
VPS37C		VPS37C
ENOX1		ENOX1
KIF26B		KIF26B
PPP1R10		PPP1R10
ACOXL		ACOXL
TCP11L1		TCP11L1
CDK5RAP2		CDK5RAP2
ZNF302		ZNF302
MAPK1		MAPK1
MAPK8		MAPK8
PRL		PRL
PRTN3		PRTN3
TRIM39		TRIM39
RETN		RETN
PSMA4		PSMA4
PRDM10		PRDM10
VARS2		VARS2
MIR499A		MIR499A
PRR12		PRR12
DENND1A		DENND1A
ANO8		ANO8
NCOA5		NCOA5
C6orf47		C6orf47
LY6G5B		LY6G5B
LY6G6D		LY6G6D
IL21		IL21
RARA		RARA
BCL2		BCL2
RELA		RELA
ACTB		ACTB
RIT2		RIT2
RNF5		RNF5
RPL37A		RPL37A
RPS18		RPS18
RPS19		RPS19
S100A8		S100A8
SAA1		SAA1
VPS52		VPS52
CCL2		CCL2
CCL5		CCL5
CCL20		CCL20
CXCL12		CXCL12
PRDM16		PRDM16
SELE		SELE
CLSTN2		CLSTN2
NOD2		NOD2
LINC00452		LINC00452
HLA-DPA2		HLA-DPA2
GORASP1		GORASP1
SKIV2L		SKIV2L
WNK1		WNK1
PCDH15		PCDH15
CASTOR1		CASTOR1
SLC6A11		SLC6A11
SLC19A1		SLC19A1
SOAT1		SOAT1
SPP1		SPP1
STAT3		STAT3
SNORA38		SNORA38
BSG		BSG
SUOX		SUOX
SYT1		SYT1
TAPBP		TAPBP
BTF3P11		BTF3P11
TCF19		TCF19
BTK		BTK
TRBV20OR9-2		TRBV20OR9-2
TEC		TEC
TGFB1		TGFB1
TIMP1		TIMP1
TLR3		TLR3
TLR4		TLR4
TNFRSF1A		TNFRSF1A
TNFRSF1B		TNFRSF1B
TP53		TP53
TRPS1		TRPS1
DCDC2C		DCDC2C
TYMS		TYMS
VARS1		VARS1
VCAM1		VCAM1
VDR		VDR
VIM		VIM
VIP		VIP
TRIM26		TRIM26
ZNF175		ZNF175
ZSCAN26		ZSCAN26
DDR1		DDR1
DDA1		DDA1
FTO		FTO
BAG6		BAG6
GPANK1		GPANK1
HSD17B8		HSD17B8
OR2H2		OR2H2
RNASEH2B		RNASEH2B
AIMP2		AIMP2
AGBL2		AGBL2
RPP21		RPP21
ATAT1		ATAT1
SPSB1		SPSB1
ALPK1		ALPK1
CUL5		CUL5
SLC44A4		SLC44A4
VWA7		VWA7
LY6G6C		LY6G6C
LY6G5C		LY6G5C
ZNRD1ASP		ZNRD1ASP
PRRT1		PRRT1
EGFL8		EGFL8
CDR3		CDR3
OR5V1		OR5V1
OR12D3		OR12D3
CASP3		CASP3
UQCC2		UQCC2
DHX16		DHX16
PGBD1		PGBD1
HAVCR2		HAVCR2
AIFM2		AIFM2
CEP89		CEP89
PPIL4		PPIL4
TNFSF11		TNFSF11
TNFRSF11A		TNFRSF11A
SYNGAP1		SYNGAP1
STK19		STK19
NAV2		NAV2
TRIM15		TRIM15
CCNG2		CCNG2
SOCS3		SOCS3
IL33		IL33
RABEP1		RABEP1
IL32		IL32
CD14		CD14
MS4A1		MS4A1
PPT2		PPT2
GRAP2		GRAP2
FADS2		FADS2
GABBR2		GABBR2
CLOCK		CLOCK
CD40LG		CD40LG
CD44		CD44
MDC1		MDC1
CD68		CD68
N4BP1		N4BP1
PRORP		PRORP
RIPOR2		RIPOR2
CTIF		CTIF
SMG7		SMG7
TNFSF15		TNFSF15
EBI3		EBI3
CDKN2A		CDKN2A
CNTRL		CNTRL
CDC42EP1		CDC42EP1
COMP		COMP
PARP1		PARP1
CX3CR1		CX3CR1
ACE		ACE
FCGR2B		FCGR2B
FOXO3		FOXO3
FOS		FOS
HAVCR1		HAVCR1
HLA-DMA		HLA-DMA
IL3		IL3
JUN		JUN
CX3CL1		CX3CL1
THBS1		THBS1
CCR2		CCR2
LRPPRC		LRPPRC
FSTL1		FSTL1
LINC02605		LINC02605
CSF1		CSF1
CARD8		CARD8
IL4R		IL4R
IL7R		IL7R
MMP8		MMP8
WG		WG
PRKN		PRKN
SOST		SOST
TREM1		TREM1
MAPK3		MAPK3
MYDGF		MYDGF
PTX3		PTX3
RFC1		RFC1
CXCR5		CXCR5
ADAM17		ADAM17
TPO		TPO
C3		C3
ARHGEF5		ARHGEF5
SYVN1		SYVN1
TNFRSF6B		TNFRSF6B
IL18R1		IL18R1
TIMELESS		TIMELESS
PTGES		PTGES
SEMA3A		SEMA3A
ANP32B		ANP32B
CDAN1		CDAN1
CTSK		CTSK
CBLL2		CBLL2
ETS1		ETS1
F2RL1		F2RL1
IFNL1		IFNL1
ANGPT2		ANGPT2
CD274		CD274
ICOS		ICOS
CFH		CFH
IL12B		IL12B
KIR2DS1		KIR2DS1
LPA		LPA
MIR21		MIR21
NFE2L2		NFE2L2
NOS2		NOS2
OSM		OSM
P2RX7		P2RX7
SERPINE1		SERPINE1
MBL3P		MBL3P
PML		PML
PPARG		PPARG
S100A9		S100A9
SAA2		SAA2
CCL3		CCL3
TRIM21		TRIM21
TAC1		TAC1
TLR5		TLR5
C4B		C4B
MUL1		MUL1
CALR		CALR
CASP1		CASP1
TNFSF13		TNFSF13
CD19		CD19
CD34		CD34
CD69		CD69
C4B_2		C4B_2
KLRC4-KLRK1		KLRC4-KLRK1
ADM		ADM
HT		HT
DMD		DMD
ESR2		ESR2
KLRK1		KLRK1
TBC1D9		TBC1D9
FLT1		FLT1
FOLR2		FOLR2
IL17RA		IL17RA
GABPA		GABPA
GCG		GCG
GLP1R		GLP1R
ANGPT1		ANGPT1
IGHV3-69-1		IGHV3-69-1
GZMB		GZMB
HP		HP
AGBL3		AGBL3
IL16		IL16
IRF4		IRF4
ITGAV		ITGAV
KIR3DL2		KIR3DL2
LAIR1		LAIR1
LGALS9		LGALS9
LIF		LIF
MDK		MDK
MYD88		MYD88
NOTCH1		NOTCH1
IL21R		IL21R
CLEC4A		CLEC4A
TLR7		TLR7
GDE1		GDE1
TLR9		TLR9
BANK1		BANK1
MAP2K7		MAP2K7
HAMP		HAMP
BDNF		BDNF
CCL7		CCL7
BRAF		BRAF
TEK		TEK
C4A		C4A
SUMO1		SUMO1
BEST1		BEST1
WNT5A		WNT5A
XRCC1		XRCC1
ZBTB16		ZBTB16
CAST		CAST
CASP8		CASP8
TNFRSF25		TNFRSF25
ADAM15		ADAM15
NR1I2		NR1I2
CD86		CD86
ADA		ADA
KIR2DS2		KIR2DS2
CDKN1A		CDKN1A
NFAT5		NFAT5
LILRB1		LILRB1
BTG3		BTG3
CISH		CISH
TNFRSF13C		TNFRSF13C
CCR7		CCR7
CNR2		CNR2
SLCO6A1		SLCO6A1
CREB1		CREB1
CTSL		CTSL
ADRB2		ADRB2
CYP1A2		CYP1A2
OLIG3		OLIG3
DHODH		DHODH
DNMT1		DNMT1
EGR1		EGR1
FCGR1A		FCGR1A
NLRP1		NLRP1
FOSB		FOSB
MTOR		MTOR
ACAD8		ACAD8
B3GAT1		B3GAT1
GSTM2		GSTM2
GSTP1		GSTP1
TNC		TNC
APOE		APOE
IGF1R		IGF1R
LINC01193		LINC01193
IGHG3		IGHG3
IL12A		IL12A
ITGAM		ITGAM
ITGB1		ITGB1
JUNB		JUNB
JUND		JUND
GSTK1		GSTK1
KLRB1		KLRB1
RPSA		RPSA
LGALS1		LGALS1
MIR126		MIR126
MIR22		MIR22
MIR221		MIR221
MIR34A		MIR34A
MCL1		MCL1
MDM2		MDM2
CXCL9		CXCL9
NFATC1		NFATC1
NR4A2		NR4A2
HSPA14		HSPA14
PLA2G1B		PLA2G1B
PLAU		PLAU
PTEN		PTEN
PTH		PTH
CXCL16		CXCL16
RAC1		RAC1
RARRES2		RARRES2
TNFRSF17		TNFRSF17
ROS1		ROS1
S100A4		S100A4
S100A12		S100A12
SP1		SP1
MAP3K7		MAP3K7
TRB		TRB
TSPO		TSPO
TM7SF2		TM7SF2
VPS51		VPS51
VEGFC		VEGFC
DHX40		DHX40
TSLP		TSLP
SOCS1		SOCS1
TNFSF10		TNFSF10
TNFRSF10A		TNFRSF10A
CFLAR		CFLAR
SQSTM1		SQSTM1
CD80		CD80
ADAMTS4		ADAMTS4
GDF15		GDF15
CD38		CD38
HOTAIR		HOTAIR
ZGLP1		ZGLP1
IL18BP		IL18BP
NAMPT		NAMPT
RABEPK		RABEPK
LANCL1		LANCL1
CDKN2D		CDKN2D
NXF1		NXF1
LOC105379528		LOC105379528
KHDRBS1		KHDRBS1
CXCR6		CXCR6
MALT1		MALT1
EBNA1BP2		EBNA1BP2
H3P13		H3P13
H3P28		H3P28
LRG1		LRG1
CLU		CLU
SERPINA3		SERPINA3
CCR4		CCR4
CR2		CR2
CRABP2		CRABP2
CSF1R		CSF1R
CTNNB1		CTNNB1
CYBB		CYBB
DECR1		DECR1
ATN1		ATN1
S1PR1		S1PR1
LPAR1		LPAR1
EDNRA		EDNRA
EGF		EGF
F3		F3
F9		F9
MMRN1		MMRN1
FOXC1		FOXC1
FLNB		FLNB
SEC14L2		SEC14L2
FPR2		FPR2
BBC3		BBC3
GLB1		GLB1
IGHV3OR16-7		IGHV3OR16-7
IGHV3-52		IGHV3-52
TRBV16		TRBV16
TRBV7-9		TRBV7-9
TRBC1		TRBC1
GPT		GPT
GRN		GRN
RMC1		RMC1
IL19		IL19
ANXA1		ANXA1
ACACA		ACACA
HLA-DRB3		HLA-DRB3
HOXD9		HOXD9
APC		APC
HTR2A		HTR2A
ARMH1		ARMH1
IFNB1		IFNB1
IGFBP5		IGFBP5
LCE3B		LCE3B
LCE3C		LCE3C
IKBKB		IKBKB
IL5		IL5
CXCR2		CXCR2
IL10RA		IL10RA
ITGA1		ITGA1
KIR2DL2		KIR2DL2
KLRC1		KLRC1
SUMO4		SUMO4
LOC390714		LOC390714
LBP		LBP
LOX		LOX
MIR10A		MIR10A
MIR145		MIR145
CD46		CD46
MIP		MIP
MMP19		MMP19
PAEP		PAEP
ANGPTL4		ANGPTL4
PECAM1		PECAM1
PGF		PGF
PRKCA		PRKCA
IL26		IL26
PSMD7		PSMD7
MIR451A		MIR451A
CCND1		CCND1
REG1A		REG1A
REN		REN
S100A1		S100A1
S100B		S100B
CCL3L1		CCL3L1
CXCL5		CXCL5
SELL		SELL
SELP		SELP
MAP2K4		MAP2K4
SFRP1		SFRP1
SHBG		SHBG
SLC22A5		SLC22A5
FSCN1		FSCN1
SOX5		SOX5
TAP1		TAP1
TBX5		TBX5
TPMT		TPMT
C5AR1		C5AR1
TXN		TXN
VWF		VWF
STEAP4		STEAP4
EHMT1		EHMT1
CD276		CD276
IL1F10		IL1F10
USO1		USO1
TP63		TP63
CD1C		CD1C
ARHGEF2		ARHGEF2
TIMD4		TIMD4
MSC		MSC
CD27		CD27
ADAM10		ADAM10
DDX39A		DDX39A
SPRY2		SPRY2
SIK1B		SIK1B
KLF2		KLF2
NOD1		NOD1
PDPN		PDPN
TRAF3IP2		TRAF3IP2
HPSE		HPSE
LILRA3		LILRA3
ADRM1		ADRM1
ADAMTS5		ADAMTS5
CD160		CD160
SLC7A9		SLC7A9
POLG2		POLG2
PRRT2		PRRT2
ACOT7		ACOT7
CTHRC1		CTHRC1
H4-16		H4-16
CCR1		CCR1
OSCAR		OSCAR
SIK1		SIK1
CD55		CD55
DBP		DBP
GADD45A		GADD45A
DNMT3B		DNMT3B
DPEP1		DPEP1
E2F2		E2F2
TYMP		TYMP
ELAVL2		ELAVL2
PRSS55		PRSS55
EPHB1		EPHB1
ERBB2		ERBB2
ERG		ERG
EZH2		EZH2
FCGR1B		FCGR1B
FCN1		FCN1
FHL1		FHL1
FLG		FLG
ACSBG1		ACSBG1
FLT3LG		FLT3LG
CLEC16A		CLEC16A
DICER1		DICER1
SMUG1		SMUG1
NUP62		NUP62
SH3BP4		SH3BP4
ALOX15		ALOX15
FRZB		FRZB
AOC1		AOC1
COPD		COPD
MSTN		MSTN
GDNF		GDNF
SGSM3		SGSM3
GLS		GLS
PYCARD		PYCARD
CXCL1		CXCL1
GTF2H1		GTF2H1
GTF2I		GTF2I
GUSB		GUSB
GZMA		GZMA
HFE		HFE
HLA-DRB5		HLA-DRB5
HMOX1		HMOX1
HOXC6		HOXC6
HSP90AA1		HSP90AA1
APOB		APOB
IDDM8		IDDM8
ACTBL2		ACTBL2
H3P44		H3P44
IGF2		IGF2
IL1R1		IL1R1
CXCR1		CXCR1
AQP1		AQP1
TNFRSF9		TNFRSF9
IRF1		IRF1
IRS1		IRS1
ITGA4		ITGA4
ABCC6		ABCC6
ITGAL		ITGAL
ITGB2		ITGB2
KIR2DL1		KIR2DL1
KLRC2		KLRC2
KLRD1		KLRD1
NPSR1		NPSR1
LRP5		LRP5
LTB		LTB
ARNTL		ARNTL
MIR140		MIR140
MIR143		MIR143
MIR20A		MIR20A
MIR23B		MIR23B
MIR27A		MIR27A
MIR17HG		MIR17HG
SMAD3		SMAD3
MAP3K5		MAP3K5
FOXO4		FOXO4
MPG		MPG
MPP1		MPP1
POTEKP		POTEKP
MIR323A		MIR323A
MIR338		MIR338
MSRA		MSRA
MTR		MTR
MTRR		MTRR
MUC1		MUC1
MYC		MYC
GADD45B		GADD45B
NCAM1		NCAM1
NFKBIA		NFKBIA
DDR2		DDR2
OGG1		OGG1
OLR1		OLR1
P4HB		P4HB
PCSK6		PCSK6
PAK3		PAK3
DCTN4		DCTN4
GP6		GP6
TLR8		TLR8
PDE3A		PDE3A
NCKIPSD		NCKIPSD
SIRT6		SIRT6
PADI3		PADI3
SERPINF1		SERPINF1
PF4		PF4
PFKFB3		PFKFB3
PIK3R2		PIK3R2
SLCO1C1		SLCO1C1
ACP5		ACP5
PPIA		PPIA
ASPN		ASPN
SLC52A1		SLC52A1
ADI1		ADI1
MEG3		MEG3
H4C15		H4C15
PRKCB		PRKCB
PROC		PROC
HTRA1		HTRA1
PSMD12		PSMD12
PTCH1		PTCH1
PTHLH		PTHLH
SEMA6A		SEMA6A
SIGIRR		SIGIRR
HRH4		HRH4
RHO		RHO
BCR		BCR
RPS6KA3		RPS6KA3
BGLAP		BGLAP
CCL13		CCL13
CCL18		CCL18
CXCL11		CXCL11
SDC1		SDC1
IFIH1		IFIH1
POTEM		POTEM
ST6GAL1		ST6GAL1
BMP2		BMP2
RAPH1		RAPH1
SLC22A1		SLC22A1
SLPI		SLPI
SST		SST
STAT5B		STAT5B
SULT2A1		SULT2A1
ABCC8		ABCC8
TACR1		TACR1
TRA		TRA
TFF3		TFF3
TIE1		TIE1
TIMP2		TIMP2
TIMP3		TIMP3
ACTG1		ACTG1
TPI1		TPI1
CRISP2		CRISP2
ACTG2		ACTG2
MUC5B		MUC5B
TNFSF4		TNFSF4
TXNRD1		TXNRD1
VIL1		VIL1
VTN		VTN
YY1		YY1
VTCN1		VTCN1
SCD5		SCD5
PDCD1LG2		PDCD1LG2
SLC7A5		SLC7A5
ADAMTS12		ADAMTS12
TLR10		TLR10
CAMP		CAMP
H4C9		H4C9
H4C1		H4C1
H4C4		H4C4
H4C6		H4C6
H4C12		H4C12
H4C11		H4C11
H4C3		H4C3
H4C8		H4C8
H4C2		H4C2
H4C5		H4C5
H4C13		H4C13
H4C14		H4C14
PRAM1		PRAM1
SPZ1		SPZ1
FCRLA		FCRLA
ORAI1		ORAI1
PIK3R3		PIK3R3
ABCC11		ABCC11
BECN1		BECN1
FADD		FADD
CD84		CD84
HDAC3		HDAC3
CCK		CCK
APLN		APLN
PER2		PER2
CCRL2		CCRL2
FCGR2C		FCGR2C
LPAR2		LPAR2
XPR1		XPR1
CD6		CD6
ASIC3		ASIC3
CD163		CD163
KL		KL
FHL5		FHL5
ENTPD1		ENTPD1
BMS1		BMS1
CDC42		CDC42
SCO2		SCO2
MIR760		MIR760
SH2B3		SH2B3
LINC01672		LINC01672
RPL17-C18orf32		RPL17-C18orf32
LINC-ROR		LINC-ROR
ADAM8		ADAM8
CDK2		CDK2
CALCRL		CALCRL
PRG4		PRG4
SPRY1		SPRY1
RAMP2		RAMP2
CCL26		CCL26
WARS2		WARS2
LINC02210-CRHR1		LINC02210-CRHR1
SEMA4D		SEMA4D
CEBPD		CEBPD
KAT5		KAT5
IVNS1ABP		IVNS1ABP
EBP		EBP
CTSC		CTSC
CFTR		CFTR
CCR9		CCR9
CHAT		CHAT
PSIP1		PSIP1
IRAK3		IRAK3
KLF12		KLF12
SAAL1		SAAL1
TIRAP		TIRAP
MIR155HG		MIR155HG
CHUK		CHUK
C1QTNF3		C1QTNF3
C1QTNF6		C1QTNF6
TADA1		TADA1
LTB4R		LTB4R
CNR1		CNR1
PPARGC1B		PPARGC1B
COX8A		COX8A
CPB1		CPB1
CR1		CR1
ATF2		ATF2
CREBBP		CREBBP
CRHR1		CRHR1
CSF3		CSF3
CSK		CSK
CST3		CST3
ADRA1A		ADRA1A
CTSB		CTSB
ADRA2B		ADRA2B
BTLA		BTLA
CYP2D6		CYP2D6
CYP3A5		CYP3A5
CYP17A1		CYP17A1
CYP19A1		CYP19A1
CYP26A1		CYP26A1
DNAJB1P1		DNAJB1P1
NLRP6		NLRP6
DHCR7		DHCR7
AFP		AFP
DNASE1		DNASE1
DNTT		DNTT
DR1		DR1
DRD2		DRD2
JAG1		JAG1
TSC22D3		TSC22D3
DUSP1		DUSP1
EDN1		EDN1
EFNB1		EFNB1
EIF4EBP1		EIF4EBP1
ELAVL1		ELAVL1
ELF3		ELF3
ELK3		ELK3
EPAS1		EPAS1
FBL		FBL
ETS2		ETS2
F2R		F2R
ALDH1A1		ALDH1A1
PTK2B		PTK2B
FCER2		FCER2
FCN2		FCN2
FGB		FGB
FGF1		FGF1
FGF13		FGF13
CASC3		CASC3
COG2		COG2
FOXO1		FOXO1
KDM6B		KDM6B
FLT4		FLT4
BRD4		BRD4
ALPP		ALPP
TMEM158		TMEM158
ASPM		ASPM
GAPDH		GAPDH
ATRNL1		ATRNL1
GAS6		GAS6
HSPB8		HSPB8
GH1		GH1
CBLIF		CBLIF
LAMP3		LAMP3
HPLH1		HPLH1
PDLIM3		PDLIM3
ABO		ABO
CCR10		CCR10
GPR15		GPR15
VSTM1		VSTM1
DLL1		DLL1
TRAV29DV5		TRAV29DV5
GPR42		GPR42
TRAJ60		TRAJ60
TRAC		TRAC
GPX1		GPX1
ANPEP		ANPEP
SETD2		SETD2
GRP		GRP
GSK3B		GSK3B
MSH6		MSH6
SENP1		SENP1
A1CF		A1CF
TBX21		TBX21
SLC40A1		SLC40A1
HDAC1		HDAC1
HDGF		HDGF
ADGRE2		ADGRE2
HGF		HGF
ANXA6		ANXA6
HIP1		HIP1
NR4A1		NR4A1
HRAS		HRAS
HSD11B2		HSD11B2
HSPA8		HSPA8
BIRC5		BIRC5
DNAJB1		DNAJB1
ICA1		ICA1
ID1		ID1
IFNGR1		IFNGR1
IGFBP1		IGFBP1
IGHA1		IGHA1
APP		APP
APRT		APRT
KLK3		KLK3
IL1RAP		IL1RAP
IL5RA		IL5RA
IL9R		IL9R
IL10RB		IL10RB
IL11		IL11
IDO1		IDO1
INHBA		INHBA
INSR		INSR
INSRR		INSRR
AQP9		AQP9
ITGA2		ITGA2
ITGAE		ITGAE
ITGAX		ITGAX
AREG		AREG
KCNMA1		KCNMA1
MALAT1		MALAT1
KIR2DL3		KIR2DL3
KIR2DS5		KIR2DS5
KLK1		KLK1
KNG1		KNG1
ARG1		ARG1
KPNA1		KPNA1
CCL4L1		CCL4L1
LDLR		LDLR
LGALS2		LGALS2
LGALS3BP		LGALS3BP
LGALS8		LGALS8
LIG4		LIG4
LRPAP1		LRPAP1
SH2D1A		SH2D1A
MIR132		MIR132
MIR152		MIR152
MIR17		MIR17
MIR192		MIR192
MIR210		MIR210
MIR214		MIR214
MIR222		MIR222
MIR29A		MIR29A
MIR30A		MIR30A
MIR98		MIR98
SMAD7		SMAD7
MCAM		MCAM
MET		MET
MFAP1		MFAP1
MFAP4		MFAP4
MKI67		MKI67
ASIP		ASIP
MOG		MOG
MRC1		MRC1
MRE11		MRE11
ZFAS1		ZFAS1
MIR346		MIR346
ASPA		ASPA
MST1		MST1
COX1		COX1
MUTYH		MUTYH
MYO9B		MYO9B
ATHS		ATHS
ATM		ATM
NGF		NGF
NHS		NHS
NME1		NME1
NOS1		NOS1
NOTCH3		NOTCH3
NPPA		NPPA
NT5E		NT5E
ODC1		ODC1
OXA1L		OXA1L
G0S2		G0S2
NOX4		NOX4
PAK1		PAK1
PAM		PAM
PAX5		PAX5
ASCC1		ASCC1
ADIPOR1		ADIPOR1
PCNA		PCNA
PLEKHO1		PLEKHO1
PDC		PDC
TNFRSF12A		TNFRSF12A
TRPV2		TRPV2
PDE4A		PDE4A
PDE7A		PDE7A
PDGFRA		PDGFRA
ENPP2		ENPP2
ADA2		ADA2
PGR		PGR
PITX2		PITX2
PLA2G4A		PLA2G4A
TREM2		TREM2
POU2AF1		POU2AF1
ARL15		ARL15
AHI1		AHI1
ATG16L1		ATG16L1
NAT10		NAT10
PRELP		PRELP
CHD7		CHD7
WDR11		WDR11
MAP2K1		MAP2K1
CCL28		CCL28
SLC12A9		SLC12A9
CEMIP		CEMIP
AICDA		AICDA
MIR410		MIR410
KIDINS220		KIDINS220
MIB1		MIB1
PTN		PTN
CIP2A		CIP2A
PHRF1		PHRF1
BAK1		BAK1
RAC2		RAC2
MOK		MOK
RAF1		RAF1
BCHE		BCHE
PLAAT4		PLAAT4
RB1		RB1
UBL5		UBL5
RBP2		RBP2
RDX		RDX
RNASE2		RNASE2
BCL6		BCL6
RNF2		RNF2
IGAN1		IGAN1
RORC		RORC
RPL17		RPL17
SAA3P		SAA3P
SAT1		SAT1
CCL4		CCL4
CCL17		CCL17
CCL19		CCL19
CCL22		CCL22
CCL25		CCL25
SDC2		SDC2
TINAGL1		TINAGL1
SEMA4A		SEMA4A
CLEC7A		CLEC7A
AGXT2		AGXT2
SLC2A3		SLC2A3
SLC6A2		SLC6A2
SUMO3		SUMO3
SUMO2		SUMO2
SNCA		SNCA
SOD1		SOD1
SOD3		SOD3
SPARC		SPARC
SSRP1		SSRP1
SSTR4		SSTR4
STAT5A		STAT5A
STAT6		STAT6
BRS3		BRS3
CNTN2		CNTN2
TBCA		TBCA
GCFC2		GCFC2
TG		TG
TGFA		TGFA
TGM2		TGM2
THBD		THBD
THOP1		THOP1
THY1		THY1
TIA1		TIA1
TLR1		TLR1
TTR		TTR
POTEF		POTEF
TNFRSF4		TNFRSF4
TYROBP		TYROBP
UQCRFS1		UQCRFS1
VPREB1		VPREB1
WARS1		WARS1
WNT3		WNT3
WNT10B		WNT10B
YWHAZ		YWHAZ
CA1		CA1
IL1R2		IL1R2
IRX1		IRX1
ADIPOR2		ADIPOR2
RHBDF2		RHBDF2
ASRGL1		ASRGL1
TAM		TAM
CAPG		CAPG
FCRL4		FCRL4
JAM3		JAM3
LOH19CR1		LOH19CR1
CASP5		CASP5
ROPN1L		ROPN1L
CASP7		CASP7
NLRC5		NLRC5
MINDY4		MINDY4
CUL1		CUL1
IL17RC		IL17RC
SEMA7A		SEMA7A
UBASH3B		UBASH3B
CAV1		CAV1
SERPINH1		SERPINH1
TNFSF12		TNFSF12
TNFRSF10B		TNFRSF10B
IL18RAP		IL18RAP
NRP1		NRP1
CCN6		CCN6
SPHK1		SPHK1
MBD4		MBD4
MBD2		MBD2
PGLYRP1		PGLYRP1
PSTPIP1		PSTPIP1
CD1D		CD1D
PDCD5		PDCD5
INTS4		INTS4
CD8A		CD8A
DNER		DNER
KLF4		KLF4
CD22		CD22
TNFRSF8		TNFRSF8
ADAMTS3		ADAMTS3
TBPL1		TBPL1
CCL4L2		CCL4L2
CD48		CD48
IKBKE		IKBKE
SDC3		SDC3
FAM53B		FAM53B
CD70		CD70
HDAC9		HDAC9
ADGRE5		ADGRE5
PIEZO1		PIEZO1
KEAP1		KEAP1
SPATA2		SPATA2
CDKN2B-AS1		CDKN2B-AS1
MIR708		MIR708
MIR887		MIR887
C20orf181		C20orf181
HDAC6		HDAC6
HDAC5		HDAC5
BCL2L11		BCL2L11
TRAP		TRAP
MIR1246		MIR1246
MIR1908		MIR1908
TMED7-TICAM2		TMED7-TICAM2
MIR762		MIR762
AAA1		AAA1
PARP2		PARP2
DNAJB6		DNAJB6
SLC17A4		SLC17A4
GAPLINC		GAPLINC
LOC100505909		LOC100505909
LOC100506023		LOC100506023
CNNM3-DT		CNNM3-DT
OCLN		OCLN
CASP12		CASP12
H3P43		H3P43
P2RX5-TAX1BP3		P2RX5-TAX1BP3
DNM1L		DNM1L
MIR4701		MIR4701
MIR4764		MIR4764
PSC		PSC
PTPRU		PTPRU
MIR5571		MIR5571
MIR5100		MIR5100
G3BP1		G3BP1
CHST4		CHST4
CDK4		CDK4
CDK7		CDK7
GDF11		GDF11
RASGRP2		RASGRP2
SLC17A2		SLC17A2
MIR6089		MIR6089
MIR6716		MIR6716
MIR6785		MIR6785
CDK2AP2		CDK2AP2
IRX5		IRX5
THRIL		THRIL
CDKN1B		CDKN1B
FSTL3		FSTL3
LOC102724334		LOC102724334
LOC102725035		LOC102725035
LILRB2		LILRB2
DNAJA2		DNAJA2
ADAR		ADAR
CDKN2C		CDKN2C
CRISP3		CRISP3
CDKN3		CDKN3
CDR1-AS		CDR1-AS
CPQ		CPQ
SPAG11B		SPAG11B
YAP1		YAP1
PRMT5		PRMT5
CFDP1		CFDP1
TMEM147		TMEM147
MERTK		MERTK
CLEC10A		CLEC10A
FST		FST
CREB3		CREB3
SEMA6B		SEMA6B
CEBPB		CEBPB
SEMA3C		SEMA3C
MYBBP1A		MYBBP1A
CIB1		CIB1
ZNRD2		ZNRD2
UPK3B		UPK3B
CERNA3		CERNA3
BATF		BATF
CECR		CECR
ARPC1A		ARPC1A
IFI44		IFI44
NPC2		NPC2
LOC106007493		LOC106007493
TRIM3		TRIM3
CENPE		CENPE
POSTN		POSTN
DCTN6		DCTN6
YME1L1		YME1L1
MAP3K2		MAP3K2
MASP2		MASP2
LOC107987462		LOC107987462
CYSLTR1		CYSLTR1
NEU3		NEU3
CEACAM8		CEACAM8
LYVE1		LYVE1
JTB		JTB
SUB1		SUB1
TMED2		TMED2
IFI44L		IFI44L
RAB40B		RAB40B
ERVK-32		ERVK-32
IL24		IL24
LILRA1		LILRA1
LILRB3		LILRB3
LILRA2		LILRA2
PIM2		PIM2
C5-OT1		C5-OT1
TPPP		TPPP
DNAJB4		DNAJB4
RCAN3		RCAN3
CHGA		CHGA
IL1RAPL1		IL1RAPL1
KAT7		KAT7
ADAMTS7		ADAMTS7
TREH		TREH
WIF1		WIF1
CHEK2		CHEK2
CHN2		CHN2
CHP1		CHP1
TREX1		TREX1
B4GALT7		B4GALT7
CHRM3		CHRM3
CDCA5		CDCA5
SLC46A1		SLC46A1
VSIG4		VSIG4
GLCCI1		GLCCI1
CHRNA7		CHRNA7
DBA2		DBA2
UCN3		UCN3
CIRBP		CIRBP
H3P8		H3P8
H3P23		H3P23
H3P19		H3P19
H3P40		H3P40
ADCYAP1R1		ADCYAP1R1
PRAP1		PRAP1
TPP1		TPP1
CYP2R1		CYP2R1
CLTA		CLTA
TPH2		TPH2
CMKLR1		CMKLR1
GGT6		GGT6
PLK3		PLK3
CNN2		CNN2
COL1A1		COL1A1
OSCP1		OSCP1
COL1A2		COL1A2
COL4A5		COL4A5
COL9A2		COL9A2
COL12A1		COL12A1
KLF6		KLF6
ADAD1		ADAD1
ZFP42		ZFP42
CD109		CD109
CPA1		CPA1
CPB2		CPB2
CLDN7		CLDN7
CPOX		CPOX
CRABP1		CRABP1
CRHR2		CRHR2
CRKL		CRKL
ADORA3		ADORA3
MUC17		MUC17
NRSN1		NRSN1
SIRPA		SIRPA
CSE1L		CSE1L
PIWIL4		PIWIL4
CSF2RA		CSF2RA
CSF3R		CSF3R
OR2AG1		OR2AG1
CSNK1E		CSNK1E
PWAR1		PWAR1
B3GNTL1		B3GNTL1
PTPRVP		PTPRVP
CTH		CTH
CTRB1		CTRB1
COMMD1		COMMD1
GPBAR1		GPBAR1
RMDN2		RMDN2
CTSS		CTSS
CUX1		CUX1
CYB5A		CYB5A
CREBRF		CREBRF
CYBA		CYBA
CYLD		CYLD
CYP1A1		CYP1A1
AMOT		AMOT
ADRB3		ADRB3
CYP2B6		CYP2B6
CYP2C19		CYP2C19
CYP2E1		CYP2E1
CYP3A4		CYP3A4
DCC		DCC
DCK		DCK
IFNLR1		IFNLR1
KANK4		KANK4
DEFA1		DEFA1
DEFA3		DEFA3
IDO2		IDO2
AAVS1		AAVS1
NQO1		NQO1
SARDH		SARDH
DNAH8		DNAH8
DOCK2		DOCK2
AGT		AGT
DSPP		DSPP
DUSP2		DUSP2
AGTR1		AGTR1
DUSP8		DUSP8
DVL2		DVL2
DYRK1A		DYRK1A
AGTR2		AGTR2
S1PR3		S1PR3
EDNRB		EDNRB
EFNB2		EFNB2
EGR2		EGR2
AHSG		AHSG
NLRC3		NLRC3
EIF4E		EIF4E
EIF4G1		EIF4G1
ELANE		ELANE
A2M		A2M
ELN		ELN
EMD		EMD
MARK2		MARK2
TIGIT		TIGIT
ENG		ENG
C9orf72		C9orf72
EPHA1		EPHA1
EPHA3		EPHA3
CLN8		CLN8
EPO		EPO
LVRN		LVRN
ERBB3		ERBB3
ERCC2		ERCC2
EREG		EREG
AKT2		AKT2
ERV3-1		ERV3-1
ESRRB		ESRRB
MECOM		MECOM
EXT1		EXT1
ALCAM		ALCAM
F10		F10
ALDH2		ALDH2
FABP5		FABP5
FAP		FAP
FAT1		FAT1
UNC5B		UNC5B
ALDH1A3		ALDH1A3
DLEU7		DLEU7
EFEMP1		EFEMP1
FCGRT		FCGRT
FGD1		FGD1
FGF4		FGF4
FGF7		FGF7
FGF9		FGF9
FGFR1		FGFR1
FGFR3		FGFR3
FHL2		FHL2
VEGFD		VEGFD
IKZF2		IKZF2
NR1I4		NR1I4
PUF60		PUF60
FOXJ3		FOXJ3
SACM1L		SACM1L
CD93		CD93
SNW1		SNW1
P2RX2		P2RX2
FOXJ1		FOXJ1
MAST3		MAST3
ZNF292		ZNF292
MON2		MON2
SMG1		SMG1
ZNF423		ZNF423
TAB2		TAB2
CIC		CIC
FLNA		FLNA
PHLDB1		PHLDB1
FLT3		FLT3
ARC		ARC
SATB2		SATB2
SYNM		SYNM
COTL1		COTL1
HARS2		HARS2
FOLR1		FOLR1
CABIN1		CABIN1
SNAPIN		SNAPIN
DDAH2		DDAH2
LPAR3		LPAR3
FPR1		FPR1
DDAH1		DDAH1
FAM215A		FAM215A
AMACR		AMACR
CLEC5A		CLEC5A
CD2AP		CD2AP
HSPBP1		HSPBP1
PPP1R15A		PPP1R15A
PLD3		PLD3
BRD1		BRD1
ALOX12		ALOX12
ABCA4		ABCA4
ALOX5AP		ALOX5AP
SPESP1		SPESP1
FTL		FTL
FUT4		FUT4
ZBTB38		ZBTB38
EBF3		EBF3
TAC4		TAC4
PCSK9		PCSK9
CIZ1		CIZ1
QPCT		QPCT
PRDX5		PRDX5
PART1		PART1
POT1		POT1
NCR3		NCR3
IL4I1		IL4I1
IBTK		IBTK
LRIG1		LRIG1
PYDC1		PYDC1
LRIT1		LRIT1
KIFBP		KIFBP
GARS1		GARS1
AMD1		AMD1
GATA1		GATA1
FBXO2		FBXO2
GATA2		GATA2
CLEC4E		CLEC4E
GATA4		GATA4
FGF21		FGF21
AMD1P2		AMD1P2
GCHFR		GCHFR
GCK		GCK
KAT2A		KAT2A
SLC17A5		SLC17A5
GCY		GCY
GDF2		GDF2
GREM1		GREM1
AMH		AMH
B4GALT1		B4GALT1
RNU1-1		RNU1-1
GHSR		GHSR
SMR3A		SMR3A
GJA1		GJA1
AMPD1		AMPD1
SIGLEC7		SIGLEC7
LAT		LAT
PELP1		PELP1
DKK2		DKK2
IL36B		IL36B
SIGLEC9		SIGLEC9
GCLC		GCLC
BMP10		BMP10
RABGEF1		RABGEF1
GLI1		GLI1
APOBEC3C		APOBEC3C
GNA12		GNA12
GNAQ		GNAQ
GNB3		GNB3
GNS		GNS
GPC1		GPC1
GPLD1		GPLD1
IFNL2		IFNL2
GPR3		GPR3
ANG		ANG
H19		H19
NEAT1		NEAT1
UTS2R		UTS2R
IGHV5-78		IGHV5-78
IGHV1-69		IGHV1-69
MIF-AS1		MIF-AS1
GPER1		GPER1
CYP4V2		CYP4V2
TRBV28		TRBV28
TRBV27		TRBV27
TRBV20-1		TRBV20-1
TRBV14		TRBV14
TRBV6-7		TRBV6-7
TRBV3-1		TRBV3-1
TRBV2		TRBV2
GPR39		GPR39
TRBC2		TRBC2
TRAV5		TRAV5
GRK5		GRK5
GRB2		GRB2
IGKV3D-15		IGKV3D-15
GRIA1		GRIA1
IGKV1D-8		IGKV1D-8
IGKV3-20		IGKV3-20
IGKV2-29		IGKV2-29
REM1		REM1
LAMTOR2		LAMTOR2
RGCC		RGCC
HIPK2		HIPK2
GRIK4		GRIK4
STXBP6		STXBP6
UHRF1		UHRF1
CXCL3		CXCL3
PDIA3		PDIA3
GRPR		GRPR
GSN		GSN
GTS		GTS
GYS1		GYS1
EFEMP2		EFEMP2
GZMM		GZMM
ANXA2		ANXA2
HAGH		HAGH
HARS1		HARS1
HAS1		HAS1
HAS3		HAS3
HCRTR1		HCRTR1
HDC		HDC
ANXA4		ANXA4
HEXA		HEXA
HEXB		HEXB
ANXA5		ANXA5
KCNIP3		KCNIP3
CD209		CD209
TAX1BP3		TAX1BP3
HK1		HK1
HK2		HK2
HLA-DRB2		HLA-DRB2
HLA-DRB6		HLA-DRB6
HLA-E		HLA-E
HMGCR		HMGCR
HMMR		HMMR
APAF1		APAF1
HNRNPC		HNRNPC
HOXB2		HOXB2
HOXD4		HOXD4
APCS		APCS
HPRT1		HPRT1
HRG		HRG
PRMT1		PRMT1
HES1		HES1
BIRC2		BIRC2
BIRC3		BIRC3
[truncated: 753 more rows]
